# Supplementary material for: Effects of Dietary Tannic Acid and Tea Polyphenol Supplementation on Rumen Fermentation, Methane Emissions, Milk Protein Synthesis and Microbiota in Cows
Source: Microorganisms. 2025 Aug 7;13(8):1848. doi: 10.3390/microorganisms13081848 (PMC12388258; doi:10.3390/microorganisms13081848)
Supplement: Supplementary file 1 [file microorganisms-13-01848-s001.zip]

Archive with 1 entries (1 files):
- microorganisms-3757148-supplementary.pdf
